# Supplementary material for: Associations Between HbA1c Across the Normal Range, Diagnosed, and Undiagnosed Diabetes and Retinal Layer Thickness in UK Biobank Cohort
Source: Transl Vis Sci Technol. 2023 Feb 16;12(2):25. doi: 10.1167/tvst.12.2.25 (PMC9940769; doi:10.1167/tvst.12.2.25)
Supplement: Supplement 1 [file tvst-12-2-25_s001.xlsx]

## Sheet: Sheet1
	*Group Name(s):
	Members of UK Biobank Eye and Vision Consortium
Title	First Name	Last Name	Academic Degrees	Institution	Location (city, state/province, country)
Prof	Naomi	ALLEN	BSc, MSc, DPhil	University of Oxford	Oxford, England, United Kingdom
Prof	Tariq	ASLAM	MA, MB BCh, DPhil, MD	The University of Manchester	Manchester, England, United Kingdom
Dr	Denize	ATAN	B.M,B.Ch(Oxon), MA(Cantab), PhD	University of Bristol	Bristol, England, United Kingdom
	Konstantinos	BALASKAS	MD, MRCSEd, FRCOphth	Moorfields Eye Hospital	London, England, United Kingdom
Prof	Sarah	BARMAN	PhD	Kingston University	London, England, United Kingdom
Prof	Jenny	BARRETT	BA, MSc, PhD	University of Leeds	Leeds, West Yorkshire, United Kingdom
Prof	Paul	BISHOP	B Med Sci (Hons), BM BS, PhD	The University of Manchester	Manchester, England, United Kingdom
Prof	Graeme	BLACK	MA, MB BCh, DPhil	The University of Manchester	Manchester, England, United Kingdom
Dr	Tasanee	BRAITHWAITE	MA, MB BCh, DM, MRCP	St Thomas' Hospital	London, England, United Kingdom
Dr	Roxana	CARARE	MD, PhD	University of Southampton	Southampton, England, United Kingdom
Prof	Usha	CHAKRAVARTHY	MD, PhD	Queen's University Belfast	Belfast, Northern Ireland, United Kingdom
Dr	Michelle	CHAN	BSc, MBBS	Moorfields Eye Hospital	London, England, United Kingdom
Dr	Sharon	CHUA	B.Optom, PhD	UCL Institute of Ophthalmology	London, England, United Kingdom
Dr	Alexander	DAY	MBBS, BSc, PhD	Moorfields Eye Hospital	London, England, United Kingdom
Dr	Parul	DESAI	PBM ChB PhD FRCOphth	Moorfields Eye Hospital	London, England, United Kingdom
Prof	Bal	DHILLON	BMedSci, BMBS	University of Edinburgh	Edinburgh, Scotland, United Kingdom
Prof	Andrew	DICK	B.Sc., M.B.B.S.(Lond.), M.D.(Aberd.),	University of Bristol	Bristol, England, United Kingdom
Dr	Alexander	DONEY	PhD	University of Dundee	Dundee, Scotland, United Kingdom
Dr	Cathy	EGAN	MBBS	Moorfields Eye Hospital	London, England, United Kingdom
Prof	Sarah	ENNIS	BSc, PhD	University of Southampton	Southampton, England, United Kingdom
Prof	Paul	FOSTER	BMedSci(Hons), BM, BS, PhD	UCL Institute of Ophthalmology	London, England, United Kingdom
Dr	Marcus	FRUTTIGER	BSc, PhD	UCL Institute of Ophthalmology	London, England, United Kingdom
Dr	John	GALLACHER	BSc, PhD	University of Oxford	Oxford, England, United Kingdom
Prof	David (Ted)	GARWAY-HEATH	MB ChB	UCL Institute of Ophthalmology	London, England, United Kingdom
Dr	Jane	GIBSON	BSc(Hons), MSc, PhD	University of Southampton	Southampton, England, United Kingdom
Prof	Jeremy	GUGGENHEIM	BSc, PhD	Cardiff University	Cardiff, Wales, United Kingdom
Prof	Chris	HAMMOND	MA(Cantab), MB ChB, MD	King's College London	London, England, United Kingdom
Prof	Alison	HARDCASTLE	BSc(Hons), PhD	UCL Institute of Ophthalmology	London, England, United Kingdom
Prof	Simon	HARDING	MB ChB, MD	University of Liverpool	Liverpool, England, United Kingdom
Dr	Ruth	HOGG	PhD	Queen's University Belfast	Belfast, Northern Ireland, United Kingdom
Dr	Pirro	HYSI	MD, DPhil	King's College London	London, England, United Kingdom
Prof	Pearse	KEANE	BMedSci, MSc, MD	UCL Institute of Ophthalmology	London, England, United Kingdom
Prof	Sir Peng Tee	KHAW	FMedSci, MB, PhD, FRCP, FRCPath	UCL Institute of Ophthalmology	London, England, United Kingdom
Dr	Anthony	KHAWAJA	MA(Cantab), MPhil, PhD	Moorfields Eye Hospital	London, England, United Kingdom
Mr	Gerassimos	LASCARATOS	MBBS, MSc, PhD	Moorfields Eye Hospital	London, England, United Kingdom
Dr	Thomas	LITTLEJOHNS	BSc, MSc, PhD	University of Oxford	Oxford, England, United Kingdom
Prof	Andrew	LOTERY	MB BCh BAO, MD	University of Southampton	Southampton, England, United Kingdom
	Robert	LUBEN	BSc, PhD	UCL Institute of Ophthalmology	London, England, United Kingdom
Prof	Phil	LUTHERT	MBBS, PhD	UCL Institute of Ophthalmology	London, England, United Kingdom
Dr	Tom	MACGILLIVRAY	BSc, MSc, PhD	University of Edinburgh	Edinburgh, Scotland, United Kingdom
Dr	Sarah	MACKIE	BA, BM BCh, PhD	University of Leeds	Leeds, West Yorkshire, United Kingdom
	Savita	MADHUSUDHAN	MBBS, DO, FRCOphth	Royal Liverpool University Hospital	Liverpool, England, United Kingdom
Dr	Bernadette	MCGUINNESS	MBBS, MD, PhD	Queen's University Belfast	Belfast, Northern Ireland, United Kingdom
Dr	Gareth	MCKAY	BSc, PhD	Queen's University Belfast	Belfast, Northern Ireland, United Kingdom
Dr	Martin	MCKIBBIN	MBBS	Leeds Teaching Hospitals NHS Trust	Leeds, West Yorkshire, United Kingdom
Prof	Tony	MOORE	BM ChB FRCOphth MD	UCL Institute of Ophthalmology	London, England, United Kingdom
Prof	James	MORGAN	MA, DPhil, BM BCH	Cardiff University	Cardiff, Wales, United Kingdom
Dr	Eoin	O'SULLIVAN	MB ChB?	King's College Hospital	London, England, United Kingdom
Prof	Richard	ORAM	BA, BM BCh, PhD	University of Exeter	Exeter, England, United Kingdom
Prof	Chris	OWEN	PhD	St George's, University of London	London, England, United Kingdom
Dr	Praveen	PATEL	MBBS, MA, MD(Res)	Moorfields Eye Hospital	London, England, United Kingdom
Dr	Euan	PATERSON	BSc(Hon), PhD	Queen's University Belfast	Belfast, Northern Ireland, United Kingdom
Dr	Tunde	PETO	PhD	Queen's University Belfast	Belfast, Northern Ireland, United Kingdom
Dr	Axel	PETZOLD	MD, PhD	UCL Institute of Neurology	London, England, United Kingdom
Dr	Nikolas	PONTIKOS	BSc, M.Eng (hons), PhD	UCL Institute of Ophthalmology	London, England, United Kingdom
Prof	Jugnoo	RAHI	MBBS, MSc, PhD	UCL Institute of Child Health	London, England, United Kingdom
Dr	Alicja	RUDNICKA	BSc, MSc, PhD	St George's, University of London	London, England, United Kingdom
Prof	Naveed	Sattar	FMedSci FRCPath FRCPGlas FRSE	University of Glasgow	Glasgow, Scotland, United Kingdom
Dr	Jay	SELF	BM, PhD	University of Southampton	Southampton, England, United Kingdom
Dr	Panagiotis	SERGOUNIOTIS	MBBS, MD, PhD	The University of Manchester	Manchester, England, United Kingdom
Prof	Sobha	SIVAPRASAD	MS Ophth, DM	Moorfields Eye Hospital	London, England, United Kingdom
Prof	David	STEEL	MB ChB, MD	Newcastle University	Newcastle, England, United Kingdom
Ms	Irene	STRATTON	BSc, MSc	Gloucestershire Hospitals NHS Foundation Trust	Gloucester, England, United Kingdom
Dr	Nicholas	STROUTHIDIS	MBBS, MD, PhD	Moorfields Eye Hospital	London, England, United Kingdom
Prof	Cathie	SUDLOW	MB, MSc, DPhil	University of Edinburgh	Edinburgh, Scotland, United Kingdom
Dr	Zihan	SUN	MBBS, MMed, PhD	UCL Institute of Ophthalmology	London, England, United Kingdom
Dr	Robyn	TAPP	BA, PhD	St George's, University of London	London, England, United Kingdom
Dr	Dhanes	THOMAS	MB ChB, MD	Moorfields Eye Hospital	London, England, United Kingdom
Prof	Emanuele	TRUCCO	MSc, PhD	University of Dundee	Dundee, Scotland, United Kingdom
Dr	Adnan	TUFAIL	MBBS, MD	Moorfields Eye Hospital	London, England, United Kingdom
Dr	Ananth	VISWANATHAN	BSc(Hons), MD, PhD	Moorfields Eye Hospital	London, England, United Kingdom
Dr	Veronique	VITART	Msc, PhD	University of Edinburgh	Edinburgh, Scotland, United Kingdom
Dr	Mike	WEEDON	BSc, PhD	University of Exeter	Exeter, England, United Kingdom
Dr	Katie	WILLIAMS	MBChB, PhD	King's College London	London, England, United Kingdom
Prof	Cathy	WILLIAMS	B.Sc., MBBS, Ph.D	University of Bristol	Bristol, England, United Kingdom
Prof	Jayne	WOODSIDE	PhD	Queen's University Belfast	Belfast, Northern Ireland, United Kingdom
Dr	Max	YATES	BSc (Hons), MBBS, MSc, PhD	University of East Anglia	Norwich, England, United Kingdom
Dr	Yalin	ZHENG	PhD	University of Liverpool	Liverpool, England, United Kingdom
